# Supplementary material for: The discovery of potential acetylcholinesterase inhibitors: A combination of pharmacophore modeling, virtual screening, and molecular docking studies
Source: J Biomed Sci. 2011 Jan 21;18(1):8. doi: 10.1186/1423-0127-18-8 (PMC3036604; doi:10.1186/1423-0127-18-8)
Supplement: Additional file 1 — Table S1: The structures of AChE inhibitors utilized in the modeling. Training set of AChE inhibitors considered for this study, including chemical structures, experimental IC50 and pIC50 values. [file 1423-0127-18-8-S1.XLS]

## Sheet: table s1
no.	Structure						IC50 (mM)	pIC50	Reference
	n		n'		R1
1	0		10		Cl		0.05	7.3	[30]
2	2		6		H		0.0111	7.95	[30]
3	2		8		H		0.014	7.85	[30]
	n			R1
4	2			H			0.00513	9.71	[29]
5	3			H			0.00216	9.33	[29]
6	2			Cl			0.0026	9.41	[29]
7	3			Cl			0.00106	9.03	[29]
	n
8	4						0.00165	8.78	[32]
9	5						0.00154	8.81	[32]
10	6						0.00257	8.59	[32]
	R1
11							0.424	6.37	[26]
12	(CH2)2CO(CH2)2						0.00183	8.74	[26]
	R1
13							0.0161	7.79	[33]
14							0.00332	8.48	[33]
15							0.0257	7.59	[33]
16							0.00483	8.32	[33]
17							0.0159	7.8	[33]
18							0.00141	8.85	[33]
19							0.0724	7.14	[33]
20							0.0077	8.11	[33]
	n	Ar		R1	R2	R3
21	5	2-MeOC6H4		Et	H	CH2	0.00155	8.81	[25]
22	5	2-MeOC6H4		Et	Br	CH2	0.00266	8.58	[25]
23	2	2-MeOC6H4		Et	H	CH2	0.00225	8.65	[25]
24	3	2-MeOC6H4		Et	H	CH2	0.0136	7.87	[25]
25	4	2-MeOC6H4		Et	H	CH2	0.00236	8.63	[25]
26	5	2-MeOC6H4		Et	H	(CH2)2	0.0173	7.76	[25]
27	5	2-MeOC6H4		Me	H	CH2	0.0778	7.11	[25]
28	5	C6H5		Et	H	CH2	0.0733	7.13	[25]
29	5	4-MeOC6H4		Et	H	CH2	0.0511	7.29	[25]
30	5	3-MeOC6H4		Et	H	CH2	0.0138	7.86	[25]
31	5	2-MeC6H4		Et	H	CH2	0.0719	7.14	[25]
32	5	2-thienyl		Et	H	CH2	0.0604	7.22	[25]
33	5	2-pyridyl		Et	H	CH2	0.125	6.9	[25]
34	5	3-pyridyl		Et	H	CH2	0.133	6.88	[25]
35	5	4-pyridyl		Et	H	CH2	0.192	6.72	[25]
	R1
36							0.0407	7.39	[31]
37							0.127	6.9	[31]
38							0.0105	7.98	[31]
39							0.127	6.9	[31]
40							0.281	6.55	[31]
41							0.177	6.75	[31]
	R1		R2		R3
42	OCH3		OCH3		o-NO2		0.987	6.01	[28]
43	OCH3		OCH3		m-NO2		0.368	6.43	[28]
44	OCH3		OCH3		p-NO2		24.6	4.61	[28]
45	OCH3		OCH3		o-CH3		0.366	6.44	[28]
46	OCH3		OCH3		m-CH3		0.122	6.91	[28]
47	OCH3		OCH3		o-OCH3		0.0621	7.21	[28]
48	OCH3		OCH3		m-OCH3		0.714	6.15	[28]
49	OCH3		OCH3		p-OCH3		2.26	5.65	[28]
50	H		NH2		H		0.281	6.55	[28]
	chain	R1		R2		R3
51	para	OCH3		OCH3		CH3	1.23	5.91	[28]
52	meta	OCH3		OCH3		CH3	2.02	5.69	[28]
53	meta	OCH3		OCH3		C2H5	1.59	5.8	[28]
	R1			R2
54	OCH3			H			18.1	4.74	[28]
55	H			OCH3			80.5	4.09	[28]
	n	R1	R2	R3	R4	R5
56	5	H	H	Me	H	H	7.78	5.11	[27]
57	7	H	H	Me	H	H	2.82	5.55	[27]
58	8	H	H	Me	H	H	10.3	4.99	[27]
59	7	H	H	Me	H	H	7.84	5.11	[27]
60	7	OCH3	OCH3	Me	H	H	2.32	5.63	[27]
61	7	H	H	Me	H	OCH3	40	4.4	[27]
62	7	H	H	Et	OCH3	H	3.15	5.5	[27]
