# Supplementary material for: The discovery of potential acetylcholinesterase inhibitors: A combination of pharmacophore modeling, virtual screening, and molecular docking studies
Source: J Biomed Sci. 2011 Jan 21;18(1):8. doi: 10.1186/1423-0127-18-8 (PMC3036604; doi:10.1186/1423-0127-18-8)
Supplement: Additional file 2 — Table S2: The structures of AChE inhibitors utilized in the modeling. Test set of AChE inhibitors considered for this study, including chemical structures, experimental IC50 and pIC50 values. [file 1423-0127-18-8-S2.XLS]

## Sheet: total_test (2)
no.	Structure						IC50 (mM)	pIC50	Reference
	n		n'		R1
1	0		7		Cl		0.183	7.74	[30]
	n
2	2						0.00404	8.39	[29]
3	3						0.00088	9.06	[29]
	R1
4	(CH2)5						0.00081	9.09	[26]
5	CH2NHCOCONHCH2						0.00665	8.18	[26]
	R1
6							8.55	5.07	[33]
7							0.00037	9.43	[33]
	n	Ar			R1	R2
8	5	2-MeOC6H4			H	CH2	0.123	6.91	[25]
9	5	2-ClC6H4			Et	CH2	0.593	6.23	[25]
10	5	2-NO2C6H4			Et	CH2	2.31	5.64	[25]
	R1		R2		R3	R4
11	OCH3		OCH3		CH3	H	0.0445	7.35	[28]
12							0.0105	7.98	[28]
	n		R1	R2	R3	R4
13	9		H	H	H	H	152	3.82	[27]
14	10		H	H	H	H	388	3.41	[27]
15	11		H	H	H	H	626	3.2	[27]
16	12		H	H	H	H	908	3.04	[27]
17	7		H	H	OCH3	H	360	3.44	[27]
18	7		Cl	H	H	H	433	3.36	[27]
19	7		H	Cl	H	H	594	3.23	[27]
20	7		H	H	Cl	H	1050	2.98	[27]
21	7		CH3	H	H	H	565	3.25	[27]
22	7		OCH3	OCH3	H	H	138	3.86	[27]
23	7		OCH3	H	H	OCH3	127	3.9	[27]
24	7		OCH3	OCH3	OCH3	H	155	3.81	[27]
	n
25	3						0.0003	9.52	[27]
26	7						0.00032	9.49	[27]
